# Supplementary material for: Spatially controlled construction of assembloids using bioprinting
Source: Nat Commun. 2023 Jul 19;14:4346. doi: 10.1038/s41467-023-40006-5 (PMC10356773; doi:10.1038/s41467-023-40006-5)
Supplement: Supplementary file 9 — Supplementary Data 1 [file 41467_2023_40006_MOESM9_ESM.xlsx]

## Sheet: Sheet1
Figure	Panel	Data	n		Statistical Test	Comparison	p value
1	A	Spheroid and organoid diameter	MSC	25	one-way ANOVA with Tukey multiple comparisons test	MSC vs. HUVEC	0.9978
			HUVEC	27		MSC vs. D25 Dorsal	<0.0001
			D25 Ventral	27		MSC vs. D25 Ventral	<0.0001
			D50 Ventral	25		MSC vs. D50 Dorsal	<0.0001
			D100 Ventral	25		MSC vs. D50 Ventral	<0.0001
			D25 Dorsal	25		MSC vs. D100 Dorsal	<0.0001
			D50 Dorsal	25		MSC vs. D100 Ventral	<0.0001
			D100 Dorsal	12
	B	Spheroid and organoid diameter	D25 Ventral	5	one-way ANOVA with Tukey multiple comparisons test	D25 Ventral vs. D50 Ventral	0.1499
			D50 Ventral	5		D25 Ventral vs. D100 Ventral	0.0094
			D100 Ventral	5		D50 Ventral vs. D100 Ventral	0.7933
			D25 Dorsal	5		D25 Dorsal vs. D50 Dorsal	<0.0001
			D50 Dorsal	5		D25 Dorsal vs. D100 Dorsal	<0.0001
			D100 Dorsal	5		D50 Dorsal vs. D100 Dorsal	0.4743
	C	Organoid lifting pressure by diameter	1.0mm	4	one-way ANOVA with Tukey multiple comparisons test	1.0mm vs. 1.5mm	0.0007
			1.5mm	4		1.5mm vs. 2.0mm	<0.0001
			2.0mm	4		2.0mm vs. 2.5mm	0.0026
			2.5mm	4
	D	Spheroid and organoid surface tension	MSC	4	one-way ANOVA with Tukey multiple comparisons test	MSC vs. HUVEC	0.0235
			HUVEC	2		MSC vs. D25 Dorsal	<0.0001
			D25 Ventral	4		MSC vs. D50 Dorsal	<0.0001
			D50 Ventral	4		MSC vs. D25 Ventral	<0.0001
			D25 Dorsal	4		MSC vs. D50 Ventral	<0.0001
			D50 Dorsal	4
2	D	MNP dispersion over time by bioink formulation	PBS, 1% MNP	4	two-way ANOVA with Dunnett's multiple comparisons test	0.025% CNF, 1% MNP vs. PBS, 1% MNP	<0.0001
			0.01% CNF, 1% MNP	4		0.025% CNF, 1% MNP vs. 0.01% CNF, 1% MNP	<0.0001
			0.025% CNF, 1% MNP	4		0.025% CNF, 1% MNP vs. 0.1% CNF, 1% MNP	<0.0001
			0.1% CNF, 1% MNP	4
	G	Storage modulus of CNF scaffold	0.25 wt% CNF	4	one-way ANOVA with Tukey multiple comparisons test	0.25 wt% CNF vs. 0.50 wt% CNF	0.9001
			0.50 wt% CNF	4		0.50 wt% CNF vs. 1.00 wt% CNF	0.0097
			1.00 wt% CNF	4		1.00 wt% CNF vs. 1.50 wt% CNF	<0.0001
			1.50 wt% CNF	4
	I	MNP coverage	MNP in DPBS	3	two-way ANOVA with Šídák's multiple comparisons test	Pre-Lifting	0.048
			MNP in 0.025 wt% CNF	3		Post-Release	0.0162
						Post-Cellulase	0.851
4	D	Cell death in glioma assembloids	Pontine:DIPG Only	3	two-way ANOVA with Šídák's multiple comparisons test	Pontine:DIPG Only vs. Pontine:Dorsal Fusion	0.001
			Pontine:Dorsal Fusion	3		Pontine:DIPG Only vs. Pontine:Ventral Fusion	<0.0001
			Pontine:Ventral Fusion	3		Pontine:DIPG Only vs. Frontal Lobe:DIPG Only	0.9958
			Frontal Lobe:DIPG Only	3		Pontine:DIPG Only vs. Frontal Lobe:Dorsal Fusion	>0.9999
			Frontal Lobe:Dorsal Fusion	3		Pontine:DIPG Only vs. Frontal Lobe:Ventral Fusion	>0.9999
			Frontal Lobe:Ventral Fusion	3		Pontine:Dorsal Fusion vs. Pontine:Ventral Fusion	0.0029
						Pontine:Dorsal Fusion vs. Frontal Lobe:DIPG Only	0.0002
						Pontine:Dorsal Fusion vs. Frontal Lobe:Dorsal Fusion	0.001
						Pontine:Dorsal Fusion vs. Frontal Lobe:Ventral Fusion	0.0013
						Pontine:Ventral Fusion vs. Frontal Lobe:DIPG Only	<0.0001
						Pontine:Ventral Fusion vs. Frontal Lobe:Dorsal Fusion	<0.0001
						Pontine:Ventral Fusion vs. Frontal Lobe:Ventral Fusion	<0.0001
						Frontal Lobe:DIPG Only vs. Frontal Lobe:Dorsal Fusion	0.9965
						Frontal Lobe:DIPG Only vs. Frontal Lobe:Ventral Fusion	0.9839
						Frontal Lobe:Dorsal Fusion vs. Frontal Lobe:Ventral Fusion	>0.9999
	F	H3K27M expression in glioma assembloids	Pontine:DIPG Only	3	two-way ANOVA with Šídák's multiple comparisons test	Pontine:DIPG Only vs. Pontine:Dorsal Fusion	0.8099
			Pontine:Dorsal Fusion	3		Pontine:DIPG Only vs. Pontine:Ventral Fusion	0.9985
			Pontine:Ventral Fusion	3		Pontine:DIPG Only vs. Frontal Lobe:DIPG Only	0.983
			Frontal Lobe:DIPG Only	3		Pontine:DIPG Only vs. Frontal Lobe:Dorsal Fusion	0.1201
			Frontal Lobe:Dorsal Fusion	3		Pontine:DIPG Only vs. Frontal Lobe:Ventral Fusion	0.1163
			Frontal Lobe:Ventral Fusion	3		Pontine:Dorsal Fusion vs. Pontine:Ventral Fusion	0.9999
						Pontine:Dorsal Fusion vs. Frontal Lobe:DIPG Only	0.1545
						Pontine:Dorsal Fusion vs. Frontal Lobe:Dorsal Fusion	0.0055
						Pontine:Dorsal Fusion vs. Frontal Lobe:Ventral Fusion	0.0053
						Pontine:Ventral Fusion vs. Frontal Lobe:DIPG Only	0.5137
						Pontine:Ventral Fusion vs. Frontal Lobe:Dorsal Fusion	0.0213
						Pontine:Ventral Fusion vs. Frontal Lobe:Ventral Fusion	0.0206
						Frontal Lobe:DIPG Only vs. Frontal Lobe:Dorsal Fusion	0.7217
						Frontal Lobe:DIPG Only vs. Frontal Lobe:Ventral Fusion	0.7099
						Frontal Lobe:Dorsal Fusion vs. Frontal Lobe:Ventral Fusion	>0.9999
S9	D	qPCR on control and MNP-coated organoids	CTRL	4	unpaired t test with Welch's correction	FGFR1	0.1777
			MNP	4		KRAS	0.0375
						MAP2K2	0.489
						MAP3K8	0.3999
						RPS6KA1	0.3506
						RPS6KA3	0.0264
S10	D	Modulus recovery after high strain	0.25 wt% CNF	4	one-way ANOVA with Tukey multiple comparisons test	One Cycle
			0.50 wt% CNF	4		0.25 wt% CNF vs. 0.50 wt% CNF	0.7948
			1.00 wt% CNF	4		0.25 wt% CNF vs. 1.0 wt% CNF	0.3262
			1.50 wt% CNF	4		0.25 wt% CNF vs. 1.5 wt% CNF	0.2515
						0.50 wt% CNF vs. 1.0 wt% CNF	0.8224
						0.50 wt% CNF vs. 1.5 wt% CNF	0.724
						1.0 wt% CNF vs. 1.5 wt% CNF	0.9976
						Two Cycles
						0.25 wt% CNF vs. 0.50 wt% CNF	0.6368
						0.25 wt% CNF vs. 1.0 wt% CNF	0.9919
						0.25 wt% CNF vs. 1.5 wt% CNF	0.953
						0.50 wt% CNF vs. 1.0 wt% CNF	0.4761
						0.50 wt% CNF vs. 1.5 wt% CNF	0.3553
						1.0 wt% CNF vs. 1.5 wt% CNF	0.995
S11	C	CNF scaffold modulus with cellulase	Control	2	one-way ANOVA with Tukey multiple comparisons test	Control vs. 1mg/ml	<0.0001
			1mg/ml	3		Control vs. 2.5mg/ml	<0.0001
			2.5mg/ml	3		Control vs. 5mg/ml	<0.0001
			5mg/ml	3		Control vs. 10mg/ml	<0.0001
			10mg/ml	3
	D	CNF scaffold modulus with cellulase over time	0	3	one-way ANOVA with Tukey multiple comparisons test	0 hr vs. 2 hr	0.016
			2	3		0 hr vs. 4 hr	0.0014
			4	3		0 hr vs. 6 hr	0.0002
			6	3
